# Supplementary material for: Cultural differences in room size perception
Source: PLoS One. 2017 Apr 20;12(4):e0176115. doi: 10.1371/journal.pone.0176115 (PMC5398688; doi:10.1371/journal.pone.0176115)
Supplement: S1 File — (ZIP) [file pone.0176115.s001.zip]

Archive with 3 entries (3 files):
- suppMat.RData
- suppMat.txt
- suppmaterial.r
