# Supplementary material for: Cultural differences in room size perception
Source: PLoS One. 2017 Apr 20;12(4):e0176115. doi: 10.1371/journal.pone.0176115 (PMC5398688; doi:10.1371/journal.pone.0176115)
Supplement: S1 File — (ZIP) [file pone.0176115.s001.zip › suppMat.txt]

subjId	culture	viewpoint	widthDepthRatio	widthDepthRatioN	rectangularity	pse	pseDiffRelConst	pseDiffRel11	yawRange
GLD1	german	position1	1:1	3	A	94.7735514443867	1.77355144438667	0	65.5432528444445
GLD1	german	position1	1:2	4	B	71.8009371327613	-21.1990628672387	-22.9726143116253	45.0295752075
GLD1	german	position1	1:3	5	C	69.3062176737141	-23.6937823262859	-25.4673337706726	41.4726814215
GLD2	german	position1	1:1	3	A	86.4947816404785	-6.50521835952154	0	56.9726265688889
GLD2	german	position1	1:2	4	B	80.0490694595295	-12.9509305404705	-6.44571218094895	32.0608226077778
GLD2	german	position1	1:3	5	C	70.6399354772666	-22.3600645227334	-15.8548461632119	27.6659711106667
GLD3	german	position1	1:1	3	A	106.634977346935	13.6349773469347	0	38.9060224555556
GLD3	german	position1	1:2	4	B	74.2843695661009	-18.7156304338991	-32.3506077808339	27.4115634171111
GLD3	german	position1	1:3	5	C	43.6288383040785	-49.3711616959215	-63.0061390428562	29.1723703677778
GLD4	german	position1	1:1	3	A	92.0346707448744	-0.965329255125555	0	18.1370688266667
GLD4	german	position1	1:2	4	B	117.914212697144	24.9142126971439	25.8795419522694	6.83817381655556
GLD4	german	position1	1:3	5	C	91.3014491429492	-1.69855085705078	-0.733221601925228	6.14299630044444
GLD5	german	position1	1:1	3	A	98.9306708352431	5.93067083524311	0	44.7095938444444
GLD5	german	position1	1:2	4	B	79.4593363446363	-13.5406636553637	-19.4713344906068	25.85913143
GLD5	german	position1	1:3	5	C	69.1218748751713	-23.8781251248287	-29.8087959600718	18.127734701125
GLD6	german	position1	1:1	3	A	85.966734609088	-7.03326539091202	0	26.0336225477778
GLD6	german	position1	1:2	4	B	84.2235876511838	-8.77641234881617	-1.74314695790415	13.1240042804444
GLD6	german	position1	1:3	5	C	71.0761227058151	-21.9238772941849	-14.8906119032729	9.29831285022222
GLD7	german	position1	1:1	3	A	98.7554359602485	5.75543596024851	0	98.2664868666667
GLD7	german	position1	1:2	4	B	90.0693105619685	-2.9306894380315	-8.68612539828001	88.5483305366667
GLD7	german	position1	1:3	5	C	92.1100342349654	-0.889965765034562	-6.64540172528307	79.0870937455555
GLD8	german	position1	1:1	3	A	85.2735957656838	-7.72640423431619	0	51.2420035
GLD8	german	position1	1:2	4	B	80.3735075772092	-12.6264924227908	-4.90008818847465	36.5308163777778
GLD8	german	position1	1:3	5	C	81.4346918648205	-11.5653081351795	-3.83890390086331	31.9799964511111
GLD9	german	position1	1:1	3	A	91.6544982216255	-1.34550177837447	0	80.8909910444444
GLD9	german	position1	1:2	4	B	137.170309904505	44.1703099045053	45.5158116828798	50.2102616622222
GLD9	german	position1	1:3	5	C	151.027300514428	58.0273005144282	59.3728022928027	37.4324865622222
GLD10	german	position1	1:1	3	A	93.0520854762748	0.0520854762748151	0	17.5026862375
GLD10	german	position1	1:2	4	B	121.834651502333	28.8346515023329	28.782566026058	12.8667119
GLD10	german	position1	1:3	5	C	83.5642993869783	-9.43570061302165	-9.48778608929647	10.0855725838
GLD11	german	position1	1:1	3	A	104.72002440215	11.7200244021504	0	57.2339227555556
GLD11	german	position1	1:2	4	B	91.587131025311	-1.41286897468904	-13.1328933768395	47.1454659922222
GLD11	german	position1	1:3	5	C	88.4064244808568	-4.59357551914317	-16.3135999212936	52.6784388588889
GLD12	german	position1	1:1	3	A	101.349877270113	8.34987727011325	0	58.1894662666667
GLD12	german	position1	1:2	4	B	113.652707751603	20.6527077516032	12.3028304814899	41.70334415
GLD12	german	position1	1:3	5	C	10.2595563849403	-82.7404436150597	-91.090320885173	43.3676143996667
GLD13	german	position1	1:1	3	A	92.1917663879813	-0.808233612018707	0	58.0859201555556
GLD13	german	position1	1:2	4	B	85.5822842554119	-7.41771574458814	-6.60948213256943	33.602752013
GLD13	german	position1	1:3	5	C	94.0902764137479	1.09027641374786	1.89851002576657	28.6978516611111
GLD14	german	position1	1:1	3	A	95.1154612005693	2.1154612005693	0	42.8122892222222
GLD14	german	position1	1:2	4	B	74.5712285126994	-18.4287714873006	-20.5442326878699	26.9327561488889
GLD14	german	position1	1:3	5	C	64.3091970721837	-28.6908029278163	-30.8062641283856	26.7968434367778
GLD15	german	position1	1:1	3	A	128.175166057385	35.1751660573854	0	46.2393316888889
GLD15	german	position1	1:2	4	B	91.5834578703714	-1.41654212962859	-36.591708187014	22.4683818244444
GLD15	german	position1	1:3	5	C	81.3778163385657	-11.6221836614343	-46.7973497188197	18.4657408833333
GLD16	german	position1	1:1	3	A	90.0817195626981	-2.91828043730189	0	97.5175074777778
GLD16	german	position1	1:2	4	B	124.771967918537	31.7719679185369	34.6902483558388	53.8908775354444
GLD16	german	position1	1:3	5	C	141.042382496431	48.0423824964312	50.9606629337331	37.9656908175
GLD17	german	position1	1:1	3	A	109.737966252858	16.7379662528576	0	117.105232011111
GLD17	german	position1	1:2	4	B	91.9960063964848	-1.00399360351518	-17.7419598563728	101.409583648889
GLD17	german	position1	1:3	5	C	89.033809185275	-3.96619081472498	-20.7041570675826	94.6838394
GLD18	german	position1	1:1	3	A	103.413899568329	10.4138995683295	0	40.542728575
GLD18	german	position1	1:2	4	B	71.1299994908077	-21.8700005091923	-32.2839000775217	33.0541505443333
GLD18	german	position1	1:3	5	C	63.5905174199549	-29.4094825800451	-39.8233821483745	32.722675706
GLW1	german	position2	1:1	3	A	87.864058185527	-5.135941814473	0	39.9286011911111
GLW1	german	position2	2:1	2	B	104.400159772598	11.4001597725975	16.5361015870705	58.3983385444444
GLW1	german	position2	3:1	1	C	105.650210321247	12.6502103212469	17.7861521357199	74.4141690555556
GLW2	german	position2	1:1	3	A	98.6538063693724	5.65380636937244	0	72.4658685111111
GLW2	german	position2	2:1	2	B	105.738494681979	12.7384946819788	7.08468831260639	117.9347938
GLW2	german	position2	3:1	1	C	78.6941893031317	-14.3058106968683	-19.9596170662407	137.268924155556
GLW3	german	position2	1:1	3	A	105.343293209608	12.3432932096083	0	88.2164029888889
GLW3	german	position2	2:1	2	B	105.646797091384	12.6467970913838	0.303503881775514	117.374365077778
GLW3	german	position2	3:1	1	C	102.619817692358	9.6198176923585	-2.72347551724983	139.570756255556
GLW4	german	position2	1:1	3	A	79.9026589474817	-13.0973410525183	0	35.5555467222222
GLW4	german	position2	2:1	2	B	166.687273501565	73.6872735015652	86.7846145540835	66.4271159477778
GLW4	german	position2	3:1	1	C	129.919105033714	36.9191050337144	50.0164460862327	75.3317184722222
GLW5	german	position2	1:1	3	A	81.1963299732623	-11.8036700267377	0	68.3968605744444
GLW5	german	position2	2:1	2	B	103.617282543461	10.6172825434609	22.4209525701986	93.2054515875
GLW5	german	position2	3:1	1	C	102.02264050335	9.02264050335035	20.826310530088	92.2223765
GLW6	german	position2	1:1	3	A	89.6755937615088	-3.32440623849117	0	107.762460333333
GLW6	german	position2	2:1	2	B	101.083092685687	8.08309268568667	11.4074989241778	125.021047666667
GLW6	german	position2	3:1	1	C	80.5663951638076	-12.4336048361924	-9.10919859770126	140.628126725556
GLW7	german	position2	1:1	3	A	86.1246106678586	-6.87538933214135	0	140.517202044444
GLW7	german	position2	2:1	2	B	106.526612515023	13.5266125150234	20.4020018471648	150.673941522222
GLW7	german	position2	3:1	1	C	76.6185066214304	-16.3814933785696	-9.5061040464282	164.980291722222
GLW8	german	position2	1:1	3	A	94.0039900995453	1.00399009954527	0	64.6273368666667
GLW8	german	position2	2:1	2	B	107.637182221156	14.6371822211557	13.6331921216105	92.8205609222222
GLW8	german	position2	3:1	1	C	100.605273198386	7.60527319838571	6.60128309884043	117.606775488889
GLW9	german	position2	1:1	3	A	92.2719311568329	-0.728068843167099	0	34.4548939777778
GLW9	german	position2	2:1	2	B	131.967504573068	38.9675045730676	39.6955734162347	78.0638192222222
GLW9	german	position2	3:1	1	C	152.362565304819	59.362565304819	60.0906341479861	97.6056622
GLW10	german	position2	1:1	3	A	98.0176749646812	5.01767496468125	0	63.6636563111111
GLW10	german	position2	2:1	2	B	108.477102748505	15.4771027485052	10.4594277838239	101.460722888889
GLW10	german	position2	3:1	1	C	120.011437938385	27.0114379383854	21.9937629737041	126.006224777778
GLW11	german	position2	1:1	3	A	94.1501835363153	1.15018353631527	0	139.364862666667
GLW11	german	position2	2:1	2	B	121.195494058701	28.1954940587007	27.0453105223854	150.273223444444
GLW11	german	position2	3:1	1	C	120.300160689785	27.3001606897849	26.1499771534696	157.702808555556
GLW12	german	position2	1:1	3	A	86.9464351531294	-6.05356484687057	0	164.759496444444
GLW12	german	position2	2:1	2	B	82.1640807121919	-10.8359192878081	-4.78235444093751	168.017083888889
GLW12	german	position2	3:1	1	C	86.4496697525095	-6.55033024749052	-0.496765400619949	166.412637588889
GLW13	german	position2	1:1	3	A	85.2186939659081	-7.78130603409192	0	78.9043996888889
GLW13	german	position2	2:1	2	B	94.4170786462749	1.41707864627488	9.19838468036679	113.495603211111
GLW13	german	position2	3:1	1	C	65.0112626092579	-27.9887373907421	-20.2074313566502	139.701446333333
GLW14	german	position2	1:1	3	A	106.071542229976	13.071542229976	0	89.7404148866667
GLW14	german	position2	2:1	2	B	130.40368024137	37.4036802413704	24.3321380113944	116.778363322222
GLW14	german	position2	3:1	1	C	115.437411246347	22.4374112463472	9.3658690163712	123.414377322222
GLW15	german	position2	1:1	3	A	87.9840769509485	-5.0159230490515	0	116.1075526
GLW15	german	position2	2:1	2	B	147.963239868142	54.9632398681416	59.9791629171931	129.538712598889
GLW15	german	position2	3:1	1	C	155.639075109309	62.6390751093092	67.6549981583607	137.256849111111
GLW16	german	position2	1:1	3	A	115.004864936581	22.0048649365811	0	108.388678
GLW16	german	position2	2:1	2	B	130.243086975344	37.2430869753435	15.2382220387624	138.114276355556
GLW16	german	position2	3:1	1	C	112.021827124209	19.0218271242087	-2.98303781237247	149.631026744444
GLW17	german	position2	1:1	3	A	113.670590849824	20.6705908498243	0	112.200831377778
GLW17	german	position2	2:1	2	B	96.0501061158468	3.05010611584675	-17.6204847339776	128.628868543333
GLW17	german	position2	3:1	1	C	98.0752827754483	5.07528277544834	-15.595308074376	141.311198011111
GLW18	german	position2	1:1	3	A	107.778134959681	14.7781349596814	0	32.66348425
GLW18	german	position2	2:1	2	B	100.267723362622	7.26772336262182	-7.51041159705958	74.1383178777778
GLW18	german	position2	3:1	1	C	116.470286735694	23.4702867356938	8.69215177601239	85.1446714857143
KLD2	korean	position1	1:1	3	A	92.0633899303414	-0.936610069658572	0	75.8931103222222
KLD2	korean	position1	1:2	4	B	101.100638478634	8.1006384786343	9.03724854829287	59.2963786455556
KLD2	korean	position1	1:3	5	C	94.9221763188892	1.92217631888924	2.85878638854781	42.9519582222222
KLD3	korean	position1	1:1	3	A	67.2403294606873	-25.7596705393127	0	74.0147494666667
KLD3	korean	position1	1:2	4	B	77.2861859799305	-15.7138140200695	10.0458565192432	56.3678658811111
KLD3	korean	position1	1:3	5	C	67.8767688469836	-25.1232311530164	0.636439386296317	47.9845837033333
KLD4	korean	position1	1:1	3	A	69.4712398723048	-23.5287601276952	0	67.2960034
KLD4	korean	position1	1:2	4	B	66.1317143919199	-26.8682856080801	-3.33952548038486	41.8760159333333
KLD4	korean	position1	1:3	5	C	58.2330912411427	-34.7669087588573	-11.2381486311621	37.9231852211111
KLD5	korean	position1	1:1	3	A	92.3269436741608	-0.673056325839194	0	111.677354233333
KLD5	korean	position1	1:2	4	B	134.403586183926	41.4035861839259	42.076642509765	107.746312468889
KLD5	korean	position1	1:3	5	C	95.7452444241725	2.74524442417248	3.41830075001167	105.353159405556
KLD6	korean	position1	1:1	3	A	99.2284825994182	6.22848259941823	0	28.8463400011111
KLD6	korean	position1	1:2	4	B	105.068804384328	12.068804384328	5.84032178490974	24.949785837
KLD6	korean	position1	1:3	5	C	92.1954986285523	-0.804501371447736	-7.03298397086597	25.1661881857778
KLD7	korean	position1	1:1	3	A	82.8962850678339	-10.1037149321661	0	95.3572633977778
KLD7	korean	position1	1:2	4	B	78.6730337975108	-14.3269662024892	-4.22325127032313	80.4404605444444
KLD7	korean	position1	1:3	5	C	66.7318778413523	-26.2681221586477	-16.1644072264817	70.572478
KLD8	korean	position1	1:1	3	A	93.9832153422837	0.983215342283745	0	95.0642637777778
KLD8	korean	position1	1:2	4	B	88.3365971232979	-4.66340287670209	-5.64661821898584	69.9947326111111
KLD8	korean	position1	1:3	5	C	78.410970394097	-14.589029605903	-15.5722449481867	59.0802595333333
KLD9	korean	position1	1:1	3	A	96.5418923438099	3.54189234380993	0	78.0796417
KLD9	korean	position1	1:2	4	B	92.8228122967934	-0.177187703206572	-3.7190800470165	55.0848484555556
KLD9	korean	position1	1:3	5	C	96.3037152597215	3.30371525972145	-0.238177084088476	55.7001321666667
KLD10	korean	position1	1:1	3	A	70.3309739926114	-22.6690260073886	0	104.879756966667
KLD10	korean	position1	1:2	4	B	119.907165111369	26.9071651113686	49.5761911187573	78.9443003922222
KLD10	korean	position1	1:3	5	C	120.55466792523	27.5546679252298	50.2236939326185	69.2324639666667
KLD11	korean	position1	1:1	3	A	77.0165059964455	-15.9834940035545	0	89.2304688422222
KLD11	korean	position1	1:2	4	B	66.0358481106336	-26.9641518893664	-10.9806578858119	65.8897243042222
KLD11	korean	position1	1:3	5	C	68.6107588982643	-24.3892411017357	-8.40574709818122	56.5348312808778
KLD12	korean	position1	1:1	3	A	99.5940213198121	6.59402131981214	0	97.7591867333333
KLD12	korean	position1	1:2	4	B	107.266697239645	14.2666972396454	7.67267591983328	84.7699954055556
KLD12	korean	position1	1:3	5	C	120.366138934522	27.3661389345224	20.7721176147102	85.5608906
KLD13	korean	position1	1:1	3	A	105.307898091498	12.3078980914981	0	75.5607937444445
KLD13	korean	position1	1:2	4	B	130.106335843621	37.1063358436209	24.7984377521228	55.1262566555556
KLD13	korean	position1	1:3	5	C	112.771628904805	19.7716289048048	7.46373081330669	46.2667117222222
KLD15	korean	position1	1:1	3	A	93.5995249994699	0.599524999469897	0	63.1924373444444
KLD15	korean	position1	1:2	4	B	40.3138491202221	-52.6861508797779	-53.2856758792478	29.1522426266667
KLD15	korean	position1	1:3	5	C	16.1301026433419	-76.8698973566581	-77.469422356128	20.1828969577778
KLD16	korean	position1	1:1	3	A	101.194082359564	8.19408235956366	0	66.1596593333333
KLD16	korean	position1	1:2	4	B	89.2645508546011	-3.73544914539893	-11.9295315049626	51.1222481506861
KLD16	korean	position1	1:3	5	C	109.322238804364	16.3222388043638	8.12815644480013	57.25491708
KLD17	korean	position1	1:1	3	A	102.887303888482	9.88730388848201	0	44.1232406285556
KLD17	korean	position1	1:2	4	B	80.3878148632627	-12.6121851367372	-22.4994890252193	33.4428558928556
KLD17	korean	position1	1:3	5	C	86.0813933678908	-6.91860663210916	-16.8059105205912	35.444786213
KLD18	korean	position1	1:1	3	A	100.814777293673	7.81477729367254	0	25.2223132888889
KLD18	korean	position1	1:2	4	B	81.1420790740584	-11.8579209259416	-19.6726982196141	15.6060270901111
KLD18	korean	position1	1:3	5	C	90.7395999517858	-2.26040004821417	-10.0751773418867	14.5559664613333
KLW1	korean	position2	1:1	3	A	82.7019758478531	-10.2980241521469	0	113.557786033333
KLW1	korean	position2	2:1	2	B	100.900066650614	7.90006665061431	18.1980908027612	141.815839555556
KLW1	korean	position2	3:1	1	C	81.9017866464408	-11.0982133535592	-0.800189201412289	151.387521633333
KLW4	korean	position2	1:1	3	A	108.198666157673	15.1986661576734	0	128.725819833333
KLW4	korean	position2	2:1	2	B	114.29085343396	21.29085343396	6.09218727628665	137.042401311111
KLW4	korean	position2	3:1	1	C	99.7307760191346	6.73077601913458	-8.46789013853879	127.856425408889
KLW5	korean	position2	1:1	3	A	93.7320908908509	0.73209089085088	0	117.500250555556
KLW5	korean	position2	2:1	2	B	109.515773470472	16.5157734704716	15.7836825796207	146.885731777778
KLW5	korean	position2	3:1	1	C	92.384382302453	-0.615617697547	-1.34770858839788	159.506127577778
KLW6	korean	position2	1:1	3	A	91.4447722829811	-1.55522771701886	0	103.454743688889
KLW6	korean	position2	2:1	2	B	93.9623279495761	0.962327949576156	2.51755566659502	137.567928755556
KLW6	korean	position2	3:1	1	C	91.9745287965786	-1.02547120342145	0.529756513597417	156.436571333333
KLW7	korean	position2	1:1	3	A	102.701926914455	9.70192691445451	0	171.828434111111
KLW7	korean	position2	2:1	2	B	101.436712043143	8.43671204314301	-1.2652148713115	175.012029
KLW7	korean	position2	3:1	1	C	117.431669282636	24.4316692826357	14.7297423681812	178.064816555556
KLW8	korean	position2	1:1	3	A	95.4326883587739	2.43268835877394	0	147.4574809
KLW8	korean	position2	2:1	2	B	69.6475229855705	-23.3524770144295	-25.7851653732034	155.962661444444
KLW8	korean	position2	3:1	1	C	64.7492451332591	-28.2507548667409	-30.6834432255148	165.837449666667
KLW9	korean	position2	1:1	3	A	120.868701627918	27.8687016279177	0	67.1123615444444
KLW9	korean	position2	2:1	2	B	81.9082561439091	-11.0917438560909	-38.9604454840086	86.4531651666667
KLW9	korean	position2	3:1	1	C	64.9579170413757	-28.0420829586243	-55.910784586542	108.722382655556
KLW10	korean	position2	1:1	3	A	80.7107511848952	-12.2892488151048	0	150.738836284444
KLW10	korean	position2	2:1	2	B	89.6467590820201	-3.35324091797987	8.9360078971249	154.103477888889
KLW10	korean	position2	3:1	1	C	80.5475018069859	-12.4524981930141	-0.163249377909299	162.801971033333
KLW11	korean	position2	1:1	3	A	91.5227662570606	-1.47723374293939	0	152.905724088889
KLW11	korean	position2	2:1	2	B	69.3546754861868	-23.6453245138132	-22.1680907708738	156.277207777778
KLW11	korean	position2	3:1	1	C	64.6299727449272	-28.3700272550728	-26.8927935121334	157.918566466667
KLW12	korean	position2	1:1	3	A	85.7648141949233	-7.23518580507666	0	121.341300111111
KLW12	korean	position2	2:1	2	B	131.045248770354	38.0452487703542	45.2804345754309	137.580459777778
KLW12	korean	position2	3:1	1	C	111.175664612357	18.1756646123573	25.4108504174339	150.796721188889
KLW13	korean	position2	1:1	3	A	92.6480461544477	-0.351953845552292	0	150.4812948
KLW13	korean	position2	2:1	2	B	73.5765117410998	-19.4234882589002	-19.0715344133479	164.728287444444
KLW13	korean	position2	3:1	1	C	41.8111082985945	-51.1888917014055	-50.8369378558533	167.453063777778
KLW14	korean	position2	1:1	3	A	106.540460909655	13.5404609096547	0	100.721572055556
KLW14	korean	position2	2:1	2	B	88.7674520706081	-4.23254792939193	-17.7730088390467	122.222374166667
KLW14	korean	position2	3:1	1	C	76.2137462097004	-16.7862537902995	-30.3267146999543	137.819561777778
KLW15	korean	position2	1:1	3	A	79.5598491171399	-13.4401508828601	0	115.453766622222
KLW15	korean	position2	2:1	2	B	91.5386520349664	-1.46134796503363	11.9788029178265	134.987931723333
KLW15	korean	position2	3:1	1	C	88.527330978032	-4.47266902196804	8.96748186089207	141.2570862
KLW16	korean	position2	1:1	3	A	111.684176032115	18.6841760321151	0	155.851817177778
KLW16	korean	position2	2:1	2	B	108.030203700312	15.0302037003116	-3.65397233180354	162.751381333333
KLW16	korean	position2	3:1	1	C	108.926780600451	15.9267806004511	-2.757395431664	163.096400233333
KLW17	korean	position2	1:1	3	A	86.5103283149002	-6.4896716850998	0	140.847106361111
KLW17	korean	position2	2:1	2	B	99.7431540457134	6.74315404571344	13.2328257308132	144.513211416667
KLW17	korean	position2	3:1	1	C	102.827015880888	9.82701588088805	16.3166875659878	146.160839093333
KLW18	korean	position2	1:1	3	A	95.4200995750333	2.42009957503329	0	59.2071451222222
KLW18	korean	position2	2:1	2	B	106.440675305608	13.440675305608	11.0205757305747	105.503768888889
KLW18	korean	position2	3:1	1	C	88.9854375814368	-4.01456241856319	-6.43466199359648	134.054366422222
